# Supplementary material for: Advancing 3D-Printed Microfluidics: Characterization of a Gas-Permeable, High-Resolution PDMS Resin for Stereolithography
Source: Micromachines (Basel). 2021 Oct 18;12(10):1266. doi: 10.3390/mi12101266 (PMC8540252; doi:10.3390/mi12101266)
Supplement: Supplementary file 1 [file micromachines-12-01266-s001.zip]

Archive with 1 entries (1 files):
- micromachines-1373642-supplementary.pdf
